# Supplementary material for: microRNA-17 Is the Most Up-Regulated Member of the miR-17-92 Cluster during Early Colon Cancer Evolution
Source: PLoS One. 2015 Oct 14;10(10):e0140503. doi: 10.1371/journal.pone.0140503 (PMC4605595; doi:10.1371/journal.pone.0140503)
Supplement: S3 Table — (XLS) [file pone.0140503.s004.xls]

## Sheet: Table S2
Table S3. Data from the miR-17 image analysis of the 16 examined specimens and their clinico-pathological characteristics.
ID		microRNA-17 expression			Adenoma histology	Gender	Age
	Normal	LGA	HGA	AC
1	0.0066314		0.0705902	0.072489	0	1	82.4795
2	0.0316497	0.0735717	0.114909	0.0832435	1	0	80.3151
3	0.0177115		0.0945486	0.121168	1	0	57.3863
4	0.00323736		0.193225	0.0963987	0	1	85.5425
5	0.0083197	0.0106966	0.0219599	0.0844355	1	0	85.3644
6	0.0126725	0.0359345	0.148206	0.0386784	1	1	77.8192
7	0.00862627		0.152613	0.118512	0	1	77.8658
8	0.0214753	0.020829	0.229224	0.104539	1	1	87.7397
9	0.00284993		0.0416556	0.16122	2	1	67.2904
10	0.00965009			0.3439	1	0	79.0904
11	0.0084839	0.0079257	0.0624939	0.0737263	0	1	71.2219
12	0.00422632		0.407183	0.188496	0	1	77.2575
13	0.0186945		0.0868787	0.0398846	0	1	83.9589
14	0.00431619		0.00159976	0.0143572	1	1	69.2575
15	0.00130113			0.0170919	0	1	62.3589
16	0.00382224			0.0394478	0	0	67.4904
miR-17 expression levels were calculated as areas of medium+intense blue divided with the total area (arbitrary unit)
LGA: Low grade adenoma
HGA: High grade adenoma
AC: Adenocarcinoma
Adenoma histology: 0= tubular, 1= tubulovillous, 2= villous
Gender: 0= female, 1= male
